# Supplementary material for: Dysbiosis of intestinal microbiota and decrease in paneth cell antimicrobial peptide level during acute necrotizing pancreatitis in rats
Source: PLoS One. 2017 Apr 25;12(4):e0176583. doi: 10.1371/journal.pone.0176583 (PMC5404871; doi:10.1371/journal.pone.0176583)
Supplement: S1 File — (XLSX) [file pone.0176583.s001.xlsx]

## Sheet: Sheet1
	A	B	C
DAO	7.68254	16.9365	21.6508
	10.4762	17.8095	22
	9.34127	17.9841	24.6191
D-lactate	0.2133	0.66	0.7241
	0.355	0.6767	0.9633
	0.3858	0.7258	1.0092
TNF-P	0.018	0.191	0.313
	0.024	0.204	0.376
	0.137	0.197	0.369
TNF-I	0.014	0.02	0.022
	0.015	0.0215	0.016
	0.013	0.024	0.018
IL-1B-P	0.012	0.128	0.659
	0.012	0.229	0.544
	0.044	0.288	0.501
IL-1B-I	0.316	0.377	0.524
	0.304	0.397	0.493
	0.261	0.368	0.454
IL-17-P	1.224	1.594	2.753
	1.132	1.548	2.743
	1.409	1.732	2.606
IL-17-I	0.315	0.562	0.892
	0.434	0.788	0.853
	0.477	0.5	0.913
L	1	0.771105	0.6233
	1	0.993093	0.594603
	1	0.857377	0.782954
D	1	0.858155	0.614212
	1	0.904727	0.590754
	1	0.813691	0.393515
L-w	0.6165	0.4874	0.2219
	0.564	0.5741	0.0886
	0.627	0.4297	0.1739
